# Supplementary material for: AlphaFold prediction of structural ensembles of disordered proteins
Source: Nat Commun. 2025 Feb 14;16:1632. doi: 10.1038/s41467-025-56572-9 (PMC11829000; doi:10.1038/s41467-025-56572-9)
Supplement: Supplementary file 4 — Source Data [file 41467_2025_56572_MOESM4_ESM.xlsx]

## Sheet: Fig1A
PanelA
Afbins	ProbAF	SAXSbins	ProbSAXS
0.763838	3.90196e-05	0	0
1.76444	0.000400016	0.7059	0.00124398
1.49624	0.000200675	1.412	0.00225283
2.1037	0.000765566	2.118	0.00304069
2.03723	0.000574416	2.824	0.00362923
2.64622	0.00113099	3.529	0.00404766
2.57363	0.000973098	4.235	0.00432944
3.10927	0.00192872	4.941	0.00451085
3.04127	0.00174589	5.647	0.00462865
3.06878	0.00159624	6.353	0.00471677
3.0917	0.00147154	7.059	0.0048063
2.80974	0.00134702	7.765	0.00491939
3.87797	0.00216933	8.471	0.0050796
4.24627	0.00237692	9.176	0.00529635
4.79184	0.00272572	9.882	0.00556965
4.72154	0.00255536	10.59	0.0058995
5.20523	0.00324085	11.29	0.00628117
5.34047	0.0030579	12	0.00669112
4.95536	0.00294175	12.71	0.00712463
5.65682	0.00465372	13.41	0.00755814
5.58805	0.00447504	14.12	0.00797751
5.62243	0.00428799	14.82	0.00836861
5.64994	0.00413835	15.53	0.00872202
5.67745	0.0039887	16.24	0.0090283
5.70495	0.00383906	16.94	0.00927804
5.73017	0.00370189	17.65	0.00948066
5.45509	0.00353996	18.35	0.00964087
5.4826	0.00339031	19.06	0.00975396
5.90209	0.00608334	19.76	0.00984349
5.9296	0.0059337	20.47	0.00990946
5.95711	0.00578406	21.18	0.00996129
5.98462	0.00563441	21.88	0.0100131
6.01213	0.00548477	22.59	0.010065
6.03734	0.0053476	23.29	0.0101262
5.76226	0.00518567	24	0.0101969
6.10382	0.00498596	24.71	0.010277
6.13133	0.00483632	25.41	0.0103618
6.41787	0.00714704	26.12	0.0104466
6.35139	0.0069559	26.82	0.0105314
6.3789	0.00680625	27.53	0.0106068
6.09694	0.00668173	28.24	0.0106681
6.12445	0.00653209	28.94	0.0107152
6.15196	0.00638245	29.65	0.0107388
6.17947	0.0062328	30.35	0.0107388
7.13995	0.00764121	31.06	0.0107199
7.17281	0.00746247	31.76	0.0106822
7.19573	0.00733777	32.47	0.0106257
9.00362	0.00745306	33.18	0.0105597
8.73541	0.00725371	33.88	0.010489
8.44887	0.00715414	34.59	0.0104136
9.3658	0.0076939	35.29	0.0103383
10.1755	0.00837505	36	0.0102723
10.0871	0.00819222	36.71	0.0102063
9.81281	0.00802614	37.41	0.0101498
9.52627	0.00792656	38.12	0.0100979
11.3528	0.00860377	38.82	0.0100461
11.7349	0.00834917	39.53	0.00999898
13.1967	0.00852286	40.24	0.00994715
12.5155	0.00824895	40.94	0.00989061
14.3741	0.00875158	41.65	0.00982935
14.8949	0.00857171	42.35	0.00975396
16.2416	0.00870806	43.06	0.00966914
16.7318	0.00852904	43.76	0.00957019
17.2606	0.00896929	44.47	0.00946181
17.2881	0.00881965	45.18	0.00934401
17.3156	0.00867001	45.88	0.00921678
		46.59	0.00908485
		47.29	0.00895762
		48	0.00882568
		48.71	0.00869846
		49.41	0.00857594
		50.12	0.00845814
		50.82	0.00834976
		51.53	0.0082461
		52.24	0.00814715
		52.94	0.0080529
		53.65	0.00796338
		54.35	0.00786913
		55.06	0.00777489
		55.76	0.00767594
		56.47	0.00757228
		57.18	0.00746861
		57.88	0.00736023
		58.59	0.00724714
		59.29	0.00712934
		60	0.00701154
		60.71	0.00689374
		61.41	0.00677594
		62.12	0.00666285
		62.82	0.00654505
		63.53	0.00643196
		64.24	0.00631887
		64.94	0.00621049
		65.65	0.00610211
		66.35	0.00598902
		67.06	0.00587593
		67.76	0.00576756
		68.47	0.00565447
		69.18	0.00553667
		69.88	0.00542358
		70.59	0.00530578
		71.29	0.00518797
		72	0.00507489
		72.71	0.0049618
		73.41	0.00485342
		74.12	0.00474975
		74.82	0.00464609
		75.53	0.00454666
		76.24	0.00445101
		76.94	0.00435771
		77.65	0.0042663
		78.35	0.00417582
		79.06	0.00408535
		79.76	0.00399488
		80.47	0.00390347
		81.18	0.00381158
		81.88	0.00371828
		82.59	0.00362499
		83.29	0.00353216
		84	0.00344027
		84.71	0.00335027
		85.41	0.00326357
		86.12	0.00318064
		86.82	0.00310195
		87.53	0.00302844
		88.24	0.00295917
		88.94	0.00289415
		89.65	0.00283336
		90.35	0.0027754
		91.06	0.0027198
		91.76	0.00266467
		92.47	0.00261001
		93.18	0.00255393
		93.88	0.00249645
		94.59	0.00243708
		95.29	0.00237582
		96	0.00231174
		96.71	0.00224671
		97.41	0.0021798
		98.12	0.00211289
		98.82	0.0020455
		99.53	0.00197954
		100.2	0.00191451
		100.9	0.00185184
		101.6	0.00179105
		102.4	0.00173262
		103.1	0.00167655
		103.8	0.00162283
		104.5	0.001571
		105.2	0.00152105
		105.9	0.00147252
		106.6	0.0014254
		107.3	0.00137969
		108	0.00133493
		108.7	0.00129205
		109.4	0.00125011
		110.1	0.00121006
		110.8	0.00117236
		111.5	0.00113655
		112.2	0.00110262
		112.9	0.00107152
		113.6	0.00104231
		114.4	0.00101498
		115.1	0.000989532
		115.8	0.0009655
		116.5	0.000942883
		117.2	0.000920265
		117.9	0.000898118
		118.6	0.000875971
		119.3	0.000853353
		120	0.000830264
		120.7	0.000807175
		121.4	0.000783144
		122.1	0.000758641
		122.8	0.00073461
		123.5	0.000710107
		124.2	0.000686075
		124.9	0.000662044
		125.6	0.000638484
		126.4	0.000614923
		127.1	0.000591834
		127.8	0.000568745
		128.5	0.000545185
		129.2	0.000522096
		129.9	0.000498064
		130.6	0.000473562
		131.3	0.000449059
		132	0.000424085
		132.7	0.000399017
		133.4	0.000374137
		134.1	0.000349917
		134.8	0.000326687
		135.5	0.000304917
		136.2	0.000284938
		136.9	0.000267079
		137.6	0.00025153
		138.4	0.000238383
		139.1	0.000227687
		139.8	0.000219205
		140.5	0.000212749
		141.2	0.000208037
		141.9	0.000204739
		142.6	0.000202477
		143.3	0.000200969
		144	0.000199933
		144.7	0.000199179
		145.4	0.000198613
		146.1	0.000198142
		146.8	0.000197859
		147.5	0.000197765
		148.2	0.000197954
		148.9	0.000198425
		149.6	0.000199226
		150.4	0.000200262
		151.1	0.00020144
		151.8	0.000202524
		152.5	0.000203278
		153.2	0.000203372
		153.9	0.000202524
		154.6	0.000200498
		155.3	0.000197011
		156	0.000191969
		156.7	0.000185372
		157.4	0.000177315
		158.1	0.000167985
		158.8	0.00015776
		159.5	0.000147016
		160.2	0.000136226
		160.9	0.000125906
		161.6	0.000116435
		162.4	0.000108189
		163.1	0.000101451
		163.8	9.63616e-05
		164.5	9.28746e-05
		165.2	9.08956e-05
		165.9	9.01416e-05
		166.6	9.0283e-05
		167.3	9.08485e-05
		168	9.1461e-05
		168.7	9.16966e-05
		169.4	9.12254e-05
		170.1	8.97647e-05
		170.8	8.71259e-05
		171.5	8.33092e-05
		172.2	7.83144e-05
		172.9	7.23301e-05
		173.6	6.55447e-05
		174.4	5.81939e-05
		175.1	5.06075e-05
		175.8	4.28844e-05
		176.5	3.52839e-05
		177.2	2.78907e-05
		177.9	2.07378e-05
		178.6	1.37828e-05
		179.3	6.92201e-06
		180	0

## Sheet: Fig1B
Panel B
Afbins	ProbAF	SAXSbins	ProbSAXS
0.187057	4.72966e-05	0	0
1.16801	9.66805e-05	0.3922	0.000210985
1.65199	0.000225339	0.7843	0.000424364
2.02394	0.000397107	1.176	0.000640019
2.7759	0.000611582	1.569	0.000858068
2.45594	0.000482789	1.961	0.00107839
2.93051	0.000762019	2.353	0.00130039
3.25047	0.000890811	2.745	0.00152551
3.57044	0.0010196	3.137	0.00175062
3.88906	0.00116991	3.529	0.00197813
4.36968	0.00135234	3.922	0.00220804
4.57604	0.00154934	4.314	0.00243794
4.99997	0.00176408	4.706	0.00266904
5.15682	0.00187867	5.098	0.00290014
5.00759	0.00164219	5.49	0.00313124
5.52249	0.00215082	5.882	0.00336354
5.47745	0.00199671	6.275	0.00359464
5.77523	0.00248042	6.667	0.00382455
5.83977	0.00232263	7.059	0.00405445
6.22023	0.00323287	7.451	0.00428196
6.12478	0.00301069	7.843	0.00450827
6.08041	0.00284582	8.235	0.00473219
6.08781	0.00272752	8.627	0.00495371
5.93118	0.00260934	9.02	0.00517164
6.57461	0.00386065	9.412	0.00538717
6.35601	0.00368445	9.804	0.00559912
6.36408	0.00355539	10.2	0.00580627
6.37214	0.00342633	10.59	0.00600983
6.21351	0.00334042	10.98	0.0062086
6.80302	0.00440464	11.37	0.00640258
6.64909	0.00424345	11.76	0.00659178
6.65715	0.00411439	12.16	0.00677498
6.49852	0.00402848	12.55	0.0069522
6.99325	0.00485976	12.94	0.00712343
6.94889	0.0046949	13.33	0.00728867
6.95695	0.00456583	13.73	0.00744793
7.40934	0.00519998	14.12	0.0076
7.25675	0.00501728	14.51	0.00774489
7.71743	0.00551878	14.9	0.00788259
7.56327	0.00536117	15.29	0.00801431
8.12052	0.00562958	15.69	0.00813764
9.02167	0.0056439	16.08	0.00825499
9.354	0.0055748	16.47	0.00836395
9.82185	0.00596158	16.86	0.00846573
9.88638	0.00580379	17.25	0.00856033
9.67396	0.00570359	17.65	0.00864774
10.1411	0.00610113	18.04	0.00872797
10.5075	0.00636252	18.43	0.00879981
10.2978	0.0062193	18.82	0.00886567
10.9313	0.00657906	19.22	0.00892434
11.2487	0.00674908	19.61	0.00897463
11.6509	0.00687422	20	0.00901894
12.5209	0.00738614	20.39	0.00905606
12.3654	0.00725004	20.78	0.00908719
12.2095	0.00712111	21.18	0.00911114
12.3809	0.00700267	21.57	0.0091291
12.2256	0.00686299	21.96	0.00914107
12.8413	0.00750776	22.35	0.00914706
13.3381	0.00743207	22.75	0.00914826
13.7058	0.00767196	23.14	0.00914227
13.4947	0.00755024	23.53	0.00913269
14.0217	0.00786528	23.92	0.00911713
14.4456	0.00808002	24.31	0.00909677
14.8475	0.00821054	24.71	0.00907162
14.4533	0.00795813	25.1	0.00904289
15.3007	0.00839479	25.49	0.00900936
15.6	0.00885341	25.88	0.00897224
15.5557	0.00868854	26.27	0.00893153
15.5637	0.00855948	26.67	0.00888722
15.4212	0.00821545	27.06	0.00884052
16.4403	0.00896743	27.45	0.00879023
17.264	0.00890761	27.84	0.00873635
18.1571	0.00905206	28.24	0.00868127
18.1645	0.00893375	28.63	0.00862259
18.5227	0.00932421	29.02	0.00856272
18.4777	0.0091701	29.41	0.00850046
18.7674	0.00978287	29.8	0.0084358
18.7755	0.00965381	30.2	0.00836994
18.84	0.00949602	30.59	0.00830288
		30.98	0.00823343
		31.37	0.00816279
		31.76	0.00809214
		32.16	0.0080191
		32.55	0.00794486
		32.94	0.00787062
		33.33	0.00779518
		33.73	0.00771854
		34.12	0.00764191
		34.51	0.00756408
		34.9	0.00748625
		35.29	0.00740722
		35.69	0.00732819
		36.08	0.00724796
		36.47	0.00716654
		36.86	0.00708631
		37.25	0.00700488
		37.65	0.00692226
		38.04	0.00683964
		38.43	0.00675702
		38.82	0.0066744
		39.22	0.00659058
		39.61	0.00650676
		40	0.00642174
		40.39	0.00633792
		40.78	0.00625291
		41.18	0.00616789
		41.57	0.00608287
		41.96	0.00599666
		42.35	0.00591164
		42.75	0.00582543
		43.14	0.00574041
		43.53	0.0056542
		43.92	0.00556918
		44.31	0.00548417
		44.71	0.00539915
		45.1	0.00531413
		45.49	0.00522912
		45.88	0.0051453
		46.27	0.00506148
		46.67	0.00497886
		47.06	0.00489623
		47.45	0.00481361
		47.84	0.00473339
		48.24	0.00465196
		48.63	0.00457293
		49.02	0.0044939
		49.41	0.00441607
		49.8	0.00433944
		50.2	0.004264
		50.59	0.00418856
		50.98	0.00411432
		51.37	0.00404128
		51.76	0.00396943
		52.16	0.00389879
		52.55	0.00382934
		52.94	0.00375989
		53.33	0.00369283
		53.73	0.00362578
		54.12	0.00355992
		54.51	0.00349526
		54.9	0.00343179
		55.29	0.00336833
		55.69	0.00330726
		56.08	0.00324619
		56.47	0.00318513
		56.86	0.00312645
		57.25	0.00306658
		57.65	0.00300911
		58.04	0.00295163
		58.43	0.00289535
		58.82	0.00283907
		59.22	0.00278279
		59.61	0.00272771
		60	0.00267383
		60.39	0.00261995
		60.78	0.00256606
		61.18	0.00251338
		61.57	0.00246069
		61.96	0.002408
		62.35	0.00235651
		62.75	0.00230622
		63.14	0.00225473
		63.53	0.00220444
		63.92	0.00215415
		64.31	0.00210506
		64.71	0.00205596
		65.1	0.00200807
		65.49	0.00196017
		65.88	0.00191227
		66.27	0.00186557
		66.67	0.00181887
		67.06	0.00177337
		67.45	0.00172907
		67.84	0.00168357
		68.24	0.00164046
		68.63	0.00159616
		69.02	0.00155425
		69.41	0.00151234
		69.8	0.00147043
		70.2	0.00142971
		70.59	0.0013902
		70.98	0.00135069
		71.37	0.00131117
		71.76	0.00127405
		72.16	0.00123573
		72.55	0.00119981
		72.94	0.00116353
		73.33	0.00112809
		73.73	0.00109324
		74.12	0.00105911
		74.51	0.00102547
		74.9	0.000992538
		75.29	0.000960088
		75.69	0.000928237
		76.08	0.000896984
		76.47	0.000866331
		76.86	0.000836156
		77.25	0.000806579
		77.65	0.000777482
		78.04	0.000748864
		78.43	0.000720844
		78.82	0.000693424
		79.22	0.000666482
		79.61	0.000640019
		80	0.000614155
		80.39	0.000588769
		80.78	0.000563983
		81.18	0.000539795
		81.57	0.000516206
		81.96	0.000493096
		82.35	0.000470704
		82.75	0.000448911
		83.14	0.000427597
		83.53	0.000407121
		83.92	0.000387125
		84.31	0.000367846
		84.71	0.000349286
		85.1	0.000331445
		85.49	0.000314202
		85.88	0.000297678
		86.27	0.000281872
		86.67	0.000266784
		87.06	0.000252415
		87.45	0.000238645
		87.84	0.000225713
		88.24	0.00021338
		88.63	0.000201645
		89.02	0.000190629
		89.41	0.000180211
		89.8	0.000170392
		90.2	0.000161292
		90.59	0.000152551
		90.98	0.000144408
		91.37	0.000136865
		91.76	0.00012956
		92.16	0.000122855
		92.55	0.000116401
		92.94	0.000110306
		93.33	0.000104475
		93.73	9.88946e-05
		94.12	9.34823e-05
		94.51	8.82017e-05
		94.9	8.30049e-05
		95.29	7.7844e-05
		95.69	7.26592e-05
		96.08	6.74025e-05
		96.47	6.20262e-05
		96.86	5.64821e-05
		97.25	5.06986e-05
		97.65	4.46516e-05
		98.04	3.82814e-05
		98.43	3.15399e-05
		98.82	2.43914e-05
		99.22	1.67758e-05
		99.61	8.65971e-06
		100	0

## Sheet: Fig1C
PanelC
Afbins	ProbAF	SAXSbins	ProbSAXS
0.368106	2.57629e-05	0	0
1.50499	0.000107808	0.5529	0.000376272
1.95975	0.000286186	1.106	0.000741854
2.4145	0.000512502	1.659	0.00109675
2.18713	0.000390628	2.212	0.00144075
2.94505	0.000738768	2.765	0.00177407
2.64188	0.000634377	3.318	0.00209709
3.32401	0.00144452	3.871	0.00240806
3.39981	0.00128468	4.424	0.00270931
3.32401	0.00117432	4.976	0.00300084
3.09664	0.00108731	5.529	0.00328072
3.09664	0.000982719	6.082	0.00355087
3.09664	0.000878125	6.635	0.00380936
4.00615	0.00187987	7.188	0.00405814
3.77877	0.00173185	7.741	0.00429525
3.77877	0.00164469	8.294	0.00452459
3.55139	0.00154025	8.847	0.00474227
4.91566	0.00202744	9.4	0.00494828
5.67358	0.00225937	9.953	0.00514652
5.37041	0.00213173	10.51	0.00533505
6.12834	0.00263095	11.06	0.00551386
5.82517	0.00251494	11.61	0.00568294
5.82517	0.00241035	12.16	0.00584232
6.5073	0.00352556	12.72	0.00599391
6.5073	0.00342096	13.27	0.00613774
6.5073	0.00331637	13.82	0.00627184
6.5073	0.00321178	14.38	0.00639623
6.5073	0.00310718	14.93	0.00651478
6.27992	0.00300274	15.48	0.00662557
6.27992	0.00289815	16.04	0.00673052
6.27992	0.00279355	16.59	0.00682575
7.03785	0.00447817	17.14	0.0069171
6.96205	0.00434457	17.69	0.00700067
6.96205	0.00423998	18.25	0.00707841
6.96205	0.00413538	18.8	0.00715227
6.96205	0.00403079	19.35	0.00721835
6.96205	0.0039262	19.91	0.00728249
6.96205	0.00383032	20.46	0.00733885
6.73468	0.00373459	21.01	0.00739327
6.73468	0.00363	21.56	0.0074438
7.41681	0.00547737	22.12	0.0074885
7.41681	0.00537277	22.67	0.00753126
7.41681	0.00526818	23.22	0.00757208
7.41681	0.00516358	23.78	0.00760706
7.41681	0.00505899	24.33	0.00764204
7.4926	0.0049311	24.88	0.0076712
7.18943	0.00484996	25.44	0.00770035
7.18943	0.00474536	25.99	0.00772562
7.18943	0.00464077	26.54	0.00775088
7.94735	0.00622079	27.09	0.00777226
7.87156	0.00608719	27.65	0.0077917
7.87156	0.0059826	28.2	0.00780919
7.87156	0.005878	28.75	0.00782474
7.64418	0.00579099	29.31	0.00783834
7.64418	0.0056864	29.86	0.00785
7.64418	0.00558181	30.41	0.00785972
8.55369	0.00659227	30.96	0.0078675
8.55369	0.00646444	31.52	0.00787527
8.55369	0.00637146	32.07	0.00787916
9.4632	0.00638248	32.62	0.0078811
9.4632	0.00627789	33.18	0.0078811
9.4632	0.00617329	33.73	0.00787721
9.91796	0.0060684	34.28	0.00787333
9.82701	0.00593597	34.84	0.0078675
11.1306	0.0062884	35.39	0.00785778
10.8275	0.00617238	35.94	0.00784806
10.8275	0.00603292	36.49	0.00783446
11.8279	0.00644715	37.05	0.00781891
13.1012	0.00687687	37.6	0.00780142
12.8739	0.00676372	38.15	0.00778004
12.6465	0.00665927	38.71	0.00775866
12.6465	0.00655468	39.26	0.00773339
12.6465	0.00645009	39.81	0.00770618
14.4655	0.006844	40.36	0.00767703
14.4655	0.00674522	40.92	0.00764593
15.9435	0.0067791	41.47	0.00761289
15.6024	0.0067096	42.02	0.00757791
17.0425	0.00685391	42.58	0.00753904
17.194	0.0067434	43.13	0.00750017
17.6488	0.00665594	43.68	0.00745741
17.8762	0.00655119	44.24	0.00741465
18.4067	0.00639976	44.79	0.00736995
19.0131	0.00637611	45.34	0.0073233
		45.89	0.00727471
		46.45	0.00722418
		47	0.00717171
		47.55	0.00711923
		48.11	0.00706481
		48.66	0.00700845
		49.21	0.00695208
		49.76	0.00689378
		50.32	0.00683547
		50.87	0.00677522
		51.42	0.00671303
		51.98	0.00665278
		52.53	0.00659058
		53.08	0.00652645
		53.64	0.00646425
		54.19	0.00640012
		54.74	0.00633403
		55.29	0.0062699
		55.85	0.00620576
		56.4	0.00613968
		56.95	0.0060736
		57.51	0.00600946
		58.06	0.00594338
		58.61	0.0058773
		59.16	0.00581316
		59.72	0.00574708
		60.27	0.00568294
		60.82	0.00561881
		61.38	0.00555273
		61.93	0.00549053
		62.48	0.0054264
		63.04	0.0053642
		63.59	0.00530007
		64.14	0.00523982
		64.69	0.00517762
		65.25	0.00511543
		65.8	0.00505518
		66.35	0.00499493
		66.91	0.00493662
		67.46	0.00487637
		68.01	0.00481806
		68.56	0.00475976
		69.12	0.00470145
		69.67	0.00464314
		70.22	0.00458484
		70.78	0.00452848
		71.33	0.00447017
		71.88	0.00441186
		72.44	0.0043555
		72.99	0.00429719
		73.54	0.00423889
		74.09	0.00418252
		74.65	0.00412422
		75.2	0.00406591
		75.75	0.0040076
		76.31	0.00394735
		76.86	0.00388905
		77.41	0.00383074
		77.96	0.00377049
		78.52	0.00371024
		79.07	0.00364999
		79.62	0.00358974
		80.18	0.00352949
		80.73	0.00346924
		81.28	0.00340899
		81.84	0.00334874
		82.39	0.00328849
		82.94	0.00322824
		83.49	0.00316799
		84.05	0.00310774
		84.6	0.00304749
		85.15	0.00298918
		85.71	0.00293088
		86.26	0.00287257
		86.81	0.00281426
		87.36	0.0027579
		87.92	0.00270154
		88.47	0.00264712
		89.02	0.0025927
		89.58	0.00253828
		90.13	0.0024858
		90.68	0.00243333
		91.24	0.00238279
		91.79	0.00233226
		92.34	0.00228367
		92.89	0.00223508
		93.45	0.00218844
		94	0.00214179
		94.55	0.00209515
		95.11	0.00205045
		95.66	0.00200575
		96.21	0.00196299
		96.76	0.00192042
		97.32	0.00187864
		97.87	0.00183743
		98.42	0.00179681
		98.98	0.00175697
		99.53	0.00171752
		100.1	0.00167884
		100.6	0.00164055
		101.2	0.00160265
		101.7	0.00156534
		102.3	0.0015286
		102.8	0.00149206
		103.4	0.00145611
		104	0.00142054
		104.5	0.00138536
		105.1	0.00135038
		105.6	0.00131598
		106.2	0.00128197
		106.7	0.00124815
		107.3	0.00121491
		107.8	0.00118187
		108.4	0.00114942
		108.9	0.00111715
		109.5	0.00108528
		110	0.00105379
		110.6	0.0010225
		111.1	0.000991794
		111.7	0.000961475
		112.2	0.00093135
		112.8	0.000901808
		113.4	0.00087246
		113.9	0.000843501
		114.5	0.000814931
		115	0.00078675
		115.6	0.000758763
		116.1	0.000731358
		116.7	0.000704149
		117.2	0.000677522
		117.8	0.00065109
		118.3	0.000625046
		118.9	0.000599391
		119.4	0.000573931
		120	0.000549053
		120.5	0.000524565
		121.1	0.000500465
		121.6	0.000476753
		122.2	0.000453431
		122.8	0.000430497
		123.3	0.000408146
		123.9	0.000385989
		124.4	0.00036461
		125	0.00034362
		125.5	0.000323018
		126.1	0.000303194
		126.6	0.000283759
		127.2	0.000264906
		127.7	0.000246637
		128.3	0.00022895
		128.8	0.000211847
		129.4	0.000195521
		129.9	0.000179701
		130.5	0.000164541
		131	0.000150042
		131.6	0.000136204
		132.2	0.000123007
		132.7	0.000110491
		133.3	9.86352e-05
		133.8	8.74598e-05
		134.4	7.69258e-05
		134.9	6.7072e-05
		135.5	5.78595e-05
		136	4.92885e-05
		136.6	4.13588e-05
		137.1	3.4051e-05
		137.7	2.73846e-05
		138.2	2.13208e-05
		138.8	1.58749e-05
		139.3	1.10219e-05
		139.9	6.76356e-06
		140.4	3.09025e-06
		141	0

## Sheet: Fig1D
PanelD
Afbins	ProbAF	SAXSbins	ProbSAXS
0.617122	5.09126e-05	0	0
2.23652	0.00107734	2.83	0.00253858
2.07458	0.000655353	5.66	0.00561296
1.58876	0.00038046	8.491	0.00915395
3.04622	0.00291198	11.32	0.0126868
3.04622	0.00258163	14.15	0.0155439
3.04622	0.00225127	16.98	0.0174338
3.04622	0.00192091	19.81	0.0187085
3.04622	0.00161808	22.64	0.0199104
4.1798	0.00329646	25.47	0.0212459
4.9895	0.00379132	28.3	0.0224802
6.12307	0.00507509	31.13	0.0233462
5.96113	0.00467146	33.96	0.0238156
5.96113	0.0043411	36.79	0.0240423
5.47532	0.00412127	39.62	0.0241758
5.47532	0.00351561	42.45	0.0243377
7.61292	0.00786354	45.28	0.024621
7.41859	0.00745993	48.11	0.0249933
6.93277	0.00709327	50.94	0.0251997
6.93277	0.00676291	53.77	0.0250054
6.93277	0.00643255	56.6	0.0244915
6.93277	0.0061022	59.43	0.0240423
6.93277	0.00577184	62.26	0.0238885
6.93277	0.00549654	65.09	0.0237833
8.39023	0.00998268	67.92	0.0233219
7.90441	0.00951508	70.75	0.0224599
7.90441	0.00918472	73.58	0.0216182
7.90441	0.00885436	76.42	0.0211488
7.90441	0.00852401	79.25	0.0208817
7.41859	0.00830417	82.08	0.0203354
9.5562	0.010681	84.91	0.0193236
9.36187	0.0103122	87.74	0.0181824
11.4995	0.0124633	90.57	0.0173731
10.8193	0.0120454	93.4	0.0169684
10.8193	0.011715	96.23	0.0166811
10.8193	0.0113847	99.06	0.0162238
10.8193	0.0110543	101.9	0.0155884
12.5197	0.0132277	104.7	0.0148762
11.791	0.0129255	107.5	0.0141113
13.4428	0.0139152	110.4	0.0132453
12.2768	0.0135858	113.2	0.0123388
15.1917	0.0144644	116	0.0115901
15.6775	0.0141336	118.9	0.0111207
15.6775	0.0138032	121.7	0.0108334
17.3293	0.014804	124.5	0.0104934
19.0783	0.0150117	127.4	0.00996331
19.0783	0.0146814	130.2	0.00925916
19.5641	0.0143506	133	0.00852264
		135.8	0.00788324
		138.7	0.00745832
		141.5	0.00731264
		144.3	0.00740167
		147.2	0.00752712
		150	0.00745832
		152.8	0.00710625
		155.7	0.0065842
		158.5	0.00609454
		161.3	0.00573842
		164.2	0.00546323
		167	0.00517995
		169.8	0.00490072
		172.6	0.00471457
		175.5	0.00461744
		178.3	0.00448794
		181.1	0.00414801
		184	0.00356607
		186.8	0.00290927
		189.6	0.0023933
		192.5	0.00210274
		195.3	0.00194289
		198.1	0.00176685
		200.9	0.00153213
		203.8	0.00132129
		206.6	0.00124238
		209.4	0.00133262
		212.3	0.00155722
		215.1	0.0018575
		217.9	0.00216465
		220.8	0.0023759
		223.6	0.00237307
		226.4	0.00212135
		229.2	0.00174783
		232.1	0.00147993
		234.9	0.00146455
		237.7	0.00163776
		240.6	0.00179032
		243.4	0.00177009
		246.2	0.00161631
		249.1	0.00148236
		251.9	0.00145767
		254.7	0.001486
		257.5	0.00145808
		260.4	0.00134679
		263.2	0.00121122
		266	0.0010975
		268.9	0.000979335
		271.7	0.000821508
		274.5	0.000662063
		277.4	0.000577079
		280.2	0.000570199
		283	0.000542276
		285.8	0.000401446
		288.7	0.000185224
		291.5	2.6875e-05
		294.3	1.64342e-07
		297.2	3.31476e-05
		300	0

## Sheet: Fig1E
PanelE
Afbins	ProbAF	SAXSbins	ProbSAXS
0.0389918	9.00578e-06	0	0
1.48169	0.00029231	1.373	0.00128046
1.48169	0.000176565	2.745	0.00213986
2.82821	0.000651254	4.118	0.00264631
2.63585	0.000522812	5.49	0.00289867
2.05877	0.000407561	6.863	0.00300583
3.79001	0.00097516	8.235	0.00307324
3.21293	0.000830972	9.608	0.00318387
4.94416	0.00121531	10.98	0.00338956
4.36708	0.00110006	12.35	0.00370241
6.09832	0.00214028	13.73	0.00410688
6.09832	0.00202454	15.1	0.00456493
6.09832	0.00190879	16.47	0.00503162
6.09832	0.00179305	17.84	0.00546719
6.09832	0.0016773	19.22	0.00584055
5.52124	0.00156205	20.59	0.00614476
5.52124	0.0014463	21.96	0.00638329
5.52124	0.00133056	23.33	0.00657342
7.82956	0.00343129	24.71	0.00673936
7.25248	0.00329675	26.08	0.00689838
7.25248	0.003181	27.45	0.00706259
7.25248	0.00306526	28.82	0.00723543
7.25248	0.00294951	30.2	0.00741001
7.25248	0.00283377	31.57	0.00758113
7.25248	0.00272767	32.94	0.00773669
6.6754	0.00260277	34.31	0.00786979
6.6754	0.00248702	35.69	0.00798214
6.6754	0.00237128	37.06	0.00807721
6.6754	0.00225553	38.43	0.0081619
8.98372	0.0037486	39.8	0.00824141
8.98372	0.00361678	41.18	0.00832265
9.36844	0.0035007	42.55	0.00840735
10.715	0.00387251	43.92	0.00849377
12.0615	0.00432148	45.29	0.00857328
11.292	0.00421925	46.67	0.00864242
11.292	0.00410351	48.04	0.008696
11.292	0.00398776	49.41	0.0087323
11.292	0.00375627	50.78	0.00875304
13.6003	0.00482494	52.16	0.00876168
13.6003	0.00469955	53.53	0.00876341
12.4462	0.00460408	54.9	0.00876341
12.4462	0.00448833	56.27	0.00876514
15.5239	0.00496154	57.65	0.00876687
17.2937	0.00513235	59.02	0.00876687
15.9087	0.00479402	60.39	0.00875996
15.9087	0.00469757	61.76	0.00874267
18.7941	0.00529311	63.14	0.00871156
		64.51	0.00867008
		65.88	0.00861995
		67.25	0.00856464
		68.63	0.0085076
		70	0.00845229
		71.37	0.00840043
		72.75	0.00835376
		74.12	0.00830709
		75.49	0.0082587
		76.86	0.00820684
		78.24	0.00815153
		79.61	0.0080893
		80.98	0.00802362
		82.35	0.00795275
		83.73	0.00788016
		85.1	0.00780583
		86.47	0.00772805
		87.84	0.00764508
		89.22	0.00755866
		90.59	0.00746532
		91.96	0.0073668
		93.33	0.00726655
		94.71	0.00716284
		96.08	0.00706259
		97.45	0.00696579
		98.82	0.00687418
		100.2	0.0067843
		101.6	0.00669788
		102.9	0.00660972
		104.3	0.00652157
		105.7	0.00643169
		107.1	0.00633835
		108.4	0.00624501
		109.8	0.00615513
		111.2	0.00606698
		112.5	0.00598574
		113.9	0.00590796
		115.3	0.00583536
		116.7	0.00576277
		118	0.00568844
		119.4	0.00561239
		120.8	0.00553288
		122.2	0.00545164
		123.5	0.00537213
		124.9	0.00529607
		126.3	0.00522348
		127.6	0.00515607
		129	0.00509557
		130.4	0.0050368
		131.8	0.00497976
		133.1	0.00492099
		134.5	0.00485877
		135.9	0.00479309
		137.3	0.00472567
		138.6	0.00465826
		140	0.00459085
		141.4	0.00452863
		142.7	0.00446986
		144.1	0.00441282
		145.5	0.00435924
		146.9	0.00430738
		148.2	0.00425207
		149.6	0.00419503
		151	0.00413453
		152.4	0.00407404
		153.7	0.00401354
		155.1	0.00395477
		156.5	0.00390119
		157.8	0.00385279
		159.2	0.00381131
		160.6	0.00377328
		162	0.00373698
		163.3	0.00370068
		164.7	0.00366611
		166.1	0.00362809
		167.5	0.00358833
		168.8	0.00354858
		170.2	0.00350882
		171.6	0.00346907
		172.9	0.00343277
		174.3	0.00339647
		175.7	0.00336363
		177.1	0.00333252
		178.4	0.00330313
		179.8	0.00327548
		181.2	0.00324955
		182.5	0.00322362
		183.9	0.0031977
		185.3	0.0031735
		186.7	0.00314757
		188	0.00312337
		189.4	0.00309744
		190.8	0.00307152
		192.2	0.00304386
		193.5	0.0030162
		194.9	0.00298682
		196.3	0.00295916
		197.6	0.00292978
		199	0.00289867
		200.4	0.00286928
		201.8	0.00283817
		203.1	0.00280533
		204.5	0.00277249
		205.9	0.00273619
		207.3	0.00269989
		208.6	0.00266359
		210	0.00262902
		211.4	0.00259445
		212.7	0.00256334
		214.1	0.00253569
		215.5	0.00250976
		216.9	0.00248556
		218.2	0.00246482
		219.6	0.00244408
		221	0.00242333
		222.4	0.00240259
		223.7	0.00238185
		225.1	0.00236111
		226.5	0.00233864
		227.8	0.00231617
		229.2	0.0022937
		230.6	0.0022695
		232	0.0022453
		233.3	0.0022211
		234.7	0.00219517
		236.1	0.00216925
		237.5	0.00214505
		238.8	0.00211912
		240.2	0.00209665
		241.6	0.00207418
		242.9	0.00205344
		244.3	0.00203443
		245.7	0.00201714
		247.1	0.00199986
		248.4	0.00198257
		249.8	0.00196529
		251.2	0.001948
		252.5	0.00192899
		253.9	0.00190997
		255.3	0.0018875
		256.7	0.00186503
		258	0.00184256
		259.4	0.00181837
		260.8	0.00179589
		262.2	0.0017717
		263.5	0.00174923
		264.9	0.00172727
		266.3	0.0017067
		267.6	0.00168683
		269	0.00166747
		270.4	0.00164811
		271.8	0.00162789
		273.1	0.00160611
		274.5	0.00158225
		275.9	0.00155633
		277.3	0.00152833
		278.6	0.00149842
		280	0.00146766
		281.4	0.00143672
		282.7	0.00140629
		284.1	0.00137726
		285.5	0.00134977
		286.9	0.00132436
		288.2	0.00130086
		289.6	0.00127891
		291	0.00125799
		292.4	0.00123794
		293.7	0.00121824
		295.1	0.00119801
		296.5	0.0011771
		297.8	0.00115515
		299.2	0.00113164
		300.6	0.00110675
		302	0.00108013
		303.3	0.0010523
		304.7	0.00102326
		306.1	0.000993705
		307.5	0.000963803
		308.8	0.000934246
		310.2	0.000904861
		311.6	0.000876168
		312.9	0.000847821
		314.3	0.000819474
		315.7	0.0007913
		317.1	0.000762607
		318.4	0.000733569
		319.8	0.000704011
		321.2	0.000673936
		322.5	0.000643515
		323.9	0.00061292
		325.3	0.000582153
		326.7	0.000551214
		328	0.000519928
		329.4	0.000487778
		330.8	0.000454937
		332.2	0.000421232
		333.5	0.000386489
		334.9	0.000351055
		336.3	0.000315621
		337.6	0.000280533
		339	0.000246136
		340.4	0.000213122
		341.8	0.000181491
		343.1	0.000151035
		344.5	0.000121443
		345.9	9.21628e-05
		347.3	6.2502e-05
		348.6	3.19424e-05
		350	0

## Sheet: Fig1F
PanelF
Afbins	ProbAF	SAXSbins	ProbSAXS
0.391489	1.82728e-05	0	0
1.33986	0.000128157	0.6667	0.00071191
1.72989	0.00032179	1.333	0.00143682
2.12983	0.000654016	2	0.00217113
2.11894	0.000501564	2.667	0.00290959
2.51987	0.000847649	3.333	0.00364806
2.90892	0.00102742	4	0.00437684
3.31183	0.00140123	4.667	0.00508903
3.10988	0.00120739	5.333	0.0057777
3.71374	0.00176117	6	0.00643457
3.51378	0.00159506	6.667	0.00705273
4.10477	0.00196866	7.333	0.00762662
4.94986	0.0023882	8	0.0081535
4.87396	0.00220348	8.667	0.0086306
4.67597	0.00206508	9.333	0.00905791
5.35375	0.00277586	10	0.00943682
5.09373	0.00264678	10.67	0.0097701
5.76821	0.00331136	11.33	0.0100619
5.50554	0.00314531	12	0.0103163
5.49367	0.002979	12.67	0.0105404
6.18399	0.00386533	13.33	0.0107381
5.92132	0.00369928	14	0.0109151
5.90944	0.00353297	14.67	0.0110783
6.6222	0.00473345	15.33	0.011229
6.54697	0.00455796	16	0.0113701
6.34898	0.00441957	16.67	0.0115056
6.3371	0.00425326	17.33	0.0116356
6.32522	0.00408695	18	0.0117601
7.0855	0.00595266	18.67	0.0118776
7.00828	0.00574946	19.33	0.0119869
6.9964	0.00558315	20	0.0120878
6.98551	0.0054307	20.67	0.0121777
6.78851	0.00530616	21.33	0.0122538
6.77663	0.00513985	22	0.0123174
6.76476	0.00497354	22.67	0.0123658
7.57255	0.0075045	23.33	0.012399
7.49533	0.0073013	24	0.0124169
7.48346	0.00713499	24.67	0.0124211
7.47158	0.00696868	25.33	0.0124114
7.4597	0.00680237	26	0.0123907
7.44782	0.00663606	26.67	0.0123589
7.25181	0.00652538	27.33	0.0123188
7.23993	0.00635907	28	0.0122704
7.22805	0.00619276	28.67	0.012215
8.02397	0.00855741	29.33	0.0121542
7.94675	0.0083542	30	0.0120864
7.93487	0.00818789	30.67	0.0120131
7.92299	0.00802158	31.33	0.0119343
7.91111	0.00785527	32	0.0118486
7.90022	0.00770282	32.67	0.0117545
8.40212	0.00946255	33.33	0.0116536
8.4503	0.00925921	34	0.0115443
8.19028	0.00913012	34.67	0.0114254
8.1784	0.00896381	35.33	0.0112982
8.16652	0.0087975	36	0.0111627
8.89974	0.0102844	36.67	0.0110188
8.63773	0.0101276	37.33	0.0108681
8.62585	0.00996128	38	0.0107118
8.61397	0.00979497	38.67	0.0105514
8.60209	0.00962866	39.33	0.0103896
9.43761	0.010792	40	0.0102265
9.42639	0.010635	40.67	0.0100647
9.41385	0.0104594	41.33	0.00990424
10.0303	0.0103109	42	0.00974659
10.1741	0.0105695	42.67	0.00959309
10.3226	0.0100149	43.33	0.00944374
10.4975	0.00982995	44	0.00929715
10.4856	0.00966364	44.67	0.00915471
10.8512	0.00951541	45.33	0.00901504
11.535	0.0103093	46	0.00887675
11.4581	0.0101108	46.67	0.00873846
11.2591	0.00995851	47.33	0.00860018
11.2472	0.0097922	48	0.0084605
11.9547	0.0109188	48.67	0.00831945
11.6907	0.0107342	49.33	0.00817425
11.6788	0.0105679	50	0.00802628
12.4985	0.0115096	50.67	0.00787554
12.4847	0.0113155	51.33	0.00772066
12.4748	0.0111769	52	0.00756301
13.2159	0.0110191	52.67	0.0074026
13.6033	0.0111757	53.33	0.0072408
13.3924	0.0108572	54	0.00707762
14.1577	0.0110366	54.67	0.00691444
14.7332	0.011193	55.33	0.00675264
15.4981	0.0113678	56	0.00659361
15.8894	0.0115799	56.67	0.00643596
16.5052	0.0114222	57.33	0.00628107
17.4139	0.0118555	58	0.00612896
17.0245	0.0116711	58.67	0.00598237
17.0146	0.0115325	59.33	0.00583855
18.1798	0.0120441	60	0.00569888
19.2123	0.0120153	60.67	0.00556336
19.6769	0.0119363	61.33	0.0054306
20.2666	0.0122914	62	0.00530199
20.0657	0.0121114	62.67	0.00517615
		63.33	0.00505307
		64	0.00493138
		64.67	0.00481245
		65.33	0.00469352
		66	0.00457736
		66.67	0.00445981
		67.33	0.00434503
		68	0.00422887
		68.67	0.00411271
		69.33	0.00399793
		70	0.00388453
		70.67	0.00377113
		71.33	0.00365774
		72	0.00354711
		72.67	0.00343924
		73.33	0.00333414
		74	0.00323181
		74.67	0.00313224
		75.33	0.0030382
		76	0.00294832
		76.67	0.00286258
		77.33	0.0027796
		78	0.00270216
		78.67	0.00262749
		79.33	0.00255419
		80	0.00248367
		80.67	0.00241452
		81.33	0.00234399
		82	0.00227347
		82.67	0.00220017
		83.33	0.0021255
		84	0.00204667
		84.67	0.00196647
		85.33	0.00188349
		86	0.00179775
		86.67	0.00171063
		87.33	0.00162074
		88	0.00153224
		88.67	0.00144512
		89.33	0.00135813
		90	0.00127461
		90.67	0.0011944
		91.33	0.00111848
		92	0.00104698
		92.67	0.000980191
		93.33	0.000918237
		94	0.000860986
		94.67	0.000807883
		95.33	0.000758652
		96	0.00071274
		96.67	0.000669594
		97.33	0.000628661
		98	0.000589525
		98.67	0.000551772
		99.33	0.000515264
		100	0.000479862
		100.7	0.000445428
		101.3	0.000412239
		102	0.000380156
		102.7	0.000349594
		103.3	0.000320553
		104	0.00029331
		104.7	0.000267727
		105.3	0.000243803
		106	0.000221677
		106.7	0.000200795
		107.3	0.000181435
		108	0.000162904
		108.7	0.000145203
		109.3	0.000128083
		110	0.000111378
		110.7	9.50182e-05
		111.3	7.90597e-05
		112	6.36266e-05
		112.7	4.89542e-05
		113.3	3.53604e-05
		114	2.32602e-05
		114.7	1.30572e-05
		115.3	5.17338e-06
		116	0

## Sheet: Fig1G
PanelG
Afbins	ProbAF	SAXSbins	ProbSAXS
0.113657	-6.48291e-06	0	0
1.15753	7.72605e-05	0.4118	0.000438263
1.75403	0.000473219	0.8235	0.000863143
1.67946	0.000331022	1.235	0.00127426
1.45578	0.000222267	1.647	0.00167181
2.2014	0.000889376	2.059	0.00205654
1.90315	0.000777477	2.471	0.002426
1.90315	0.000658289	2.882	0.00278415
2.57421	0.00129246	3.294	0.00312911
2.57421	0.00117327	3.706	0.00345898
2.35052	0.00105458	4.118	0.00377755
3.09614	0.00178128	4.529	0.0040848
3.02158	0.00162916	4.941	0.00437698
3.02158	0.00152983	5.353	0.00465973
2.7979	0.00141114	5.765	0.00492928
3.78212	0.00222737	6.176	0.00518564
3.46896	0.00206518	6.588	0.00543258
3.46896	0.00196585	7	0.00566632
4.88564	0.00224079	7.412	0.00589064
5.25845	0.0024088	7.824	0.00610364
5.78038	0.00275527	8.235	0.00630534
5.48214	0.00263675	8.647	0.00649761
5.48214	0.00251756	9.059	0.00668045
6.22776	0.00357534	9.471	0.00685387
6.1532	0.00342983	9.882	0.00701598
6.22776	0.00324426	10.29	0.00717244
5.92951	0.00315223	10.71	0.00731758
5.92951	0.00303304	11.12	0.00745519
5.92951	0.00291385	11.53	0.00758337
6.67513	0.00435568	11.94	0.00770589
6.60057	0.00420355	12.35	0.00781899
6.60057	0.00408437	12.76	0.00792644
6.60057	0.00396518	13.18	0.00802634
6.60057	0.00385592	13.59	0.00811871
6.37688	0.00374717	14	0.00820354
7.1225	0.00526846	14.41	0.00828459
7.04794	0.00511633	14.82	0.00835811
7.04794	0.00499714	15.24	0.00842597
7.04794	0.00487795	15.65	0.00848817
7.04794	0.00475876	16.06	0.00854472
7.04794	0.00463958	16.47	0.0085975
6.82425	0.00454075	16.88	0.00864274
7.56988	0.00591637	17.29	0.00868421
7.49531	0.00577086	17.71	0.00872191
7.49531	0.00565168	18.12	0.00875396
7.27163	0.00557272	18.53	0.00878223
7.27163	0.00545353	18.94	0.00880674
8.01725	0.00633915	19.35	0.00882559
7.94269	0.00620689	19.76	0.00884067
7.719	0.0060882	20.18	0.00885386
8.61375	0.00664241	20.59	0.0088614
8.72559	0.00650807	21	0.00886517
9.50849	0.00648149	21.41	0.00886517
9.95587	0.00632157	21.82	0.00886329
9.95587	0.00621562	22.24	0.00885763
11.1489	0.00664997	22.65	0.00884821
11.0743	0.00650778	23.06	0.00883501
10.8506	0.00639902	23.47	0.00881993
10.8506	0.0062997	23.88	0.00880108
11.5217	0.00707292	24.29	0.00878035
11.298	0.00695423	24.71	0.00875584
11.298	0.00683504	25.12	0.00872757
12.1927	0.00733628	25.53	0.00869741
11.7454	0.00719161	25.94	0.00866536
12.8638	0.00766586	26.35	0.00862955
13.0875	0.00753292	26.76	0.00859185
13.0875	0.0074336	27.18	0.00855226
14.4296	0.00754714	27.59	0.00851079
15.4735	0.00763353	28	0.00846555
16.2191	0.00792321	28.41	0.00841843
15.9954	0.00778797	28.82	0.00836942
16.6665	0.00802815	29.24	0.00831664
17.5612	0.00810561	29.65	0.00826386
17.7849	0.0080124	30.06	0.00820919
18.9033	0.00816882	30.47	0.00815264
		30.88	0.00809232
		31.29	0.008032
		31.71	0.00796979
		32.12	0.0079057
		32.53	0.00784161
		32.94	0.00777375
		33.35	0.00770589
		33.76	0.00763615
		34.18	0.0075664
		34.59	0.00749289
		35	0.00742126
		35.41	0.00734774
		35.82	0.00727234
		36.24	0.00719694
		36.65	0.00711966
		37.06	0.00704237
		37.47	0.0069632
		37.88	0.00688403
		38.29	0.00680486
		38.71	0.00672569
		39.12	0.00664464
		39.53	0.00656358
		39.94	0.00648253
		40.35	0.00639959
		40.76	0.00631853
		41.18	0.00623559
		41.59	0.00615265
		42	0.00606971
		42.41	0.00598677
		42.82	0.00590195
		43.24	0.00581901
		43.65	0.00573607
		44.06	0.00565124
		44.47	0.0055683
		44.88	0.00548348
		45.29	0.00540054
		45.71	0.00531571
		46.12	0.00523277
		46.53	0.00514794
		46.94	0.005065
		47.35	0.00498206
		47.76	0.00489912
		48.18	0.00481618
		48.59	0.00473324
		49	0.00465219
		49.41	0.00456925
		49.82	0.00448819
		50.24	0.00440714
		50.65	0.00432608
		51.06	0.00424691
		51.47	0.00416774
		51.88	0.00408857
		52.29	0.00401129
		52.71	0.003934
		53.12	0.00385672
		53.53	0.00377943
		53.94	0.00370592
		54.35	0.00363052
		54.76	0.003557
		55.18	0.00348349
		55.59	0.00341186
		56	0.00334211
		56.41	0.00327237
		56.82	0.00320262
		57.24	0.00313476
		57.65	0.00306879
		58.06	0.00300281
		58.47	0.00293684
		58.88	0.00287275
		59.29	0.00281054
		59.71	0.00275022
		60.12	0.00268802
		60.53	0.00262958
		60.94	0.00257114
		61.35	0.00251271
		61.76	0.00245804
		62.18	0.00240149
		62.59	0.00234683
		63	0.00229405
		63.41	0.00224315
		63.82	0.00219037
		64.24	0.00214136
		64.65	0.00209047
		65.06	0.00204334
		65.47	0.00199433
		65.88	0.00194721
		66.29	0.00190197
		66.71	0.00185616
		67.12	0.00181149
		67.53	0.00176757
		67.94	0.0017244
		68.35	0.00168161
		68.76	0.00163976
		69.18	0.00159829
		69.59	0.00155739
		70	0.00151705
		70.41	0.00147728
		70.82	0.00143807
		71.24	0.00139943
		71.65	0.00136097
		72.06	0.00132327
		72.47	0.00128595
		72.88	0.001249
		73.29	0.00121243
		73.71	0.00117643
		74.12	0.00114099
		74.53	0.00110593
		74.94	0.00107125
		75.35	0.00103694
		75.76	0.00100339
		76.18	0.000970023
		76.59	0.000937412
		77	0.000905179
		77.41	0.000873511
		77.82	0.000842408
		78.24	0.000811871
		78.65	0.000781899
		79.06	0.000752493
		79.47	0.000723841
		79.88	0.000695755
		80.29	0.000668422
		80.71	0.000641655
		81.12	0.000615642
		81.53	0.000590383
		81.94	0.00056569
		82.35	0.000541939
		82.76	0.000518941
		83.18	0.000496698
		83.59	0.000475021
		84	0.000454474
		84.41	0.000434493
		84.82	0.000415266
		85.24	0.000396982
		85.65	0.000379451
		86.06	0.000362486
		86.47	0.000346464
		86.88	0.000331195
		87.29	0.000316681
		87.71	0.00030292
		88.12	0.000289914
		88.53	0.000277473
		88.94	0.000265597
		89.35	0.000254475
		89.76	0.000244108
		90.18	0.000234117
		90.59	0.000224692
		91	0.000215833
		91.41	0.000207539
		91.82	0.000199622
		92.24	0.000192082
		92.65	0.000184919
		93.06	0.000178152
		93.47	0.000171686
		93.88	0.000165503
		94.29	0.000159547
		94.71	0.000153816
		95.12	0.000148237
		95.53	0.000142808
		95.94	0.000137492
		96.35	0.000132233
		96.76	0.00012703
		97.18	0.000121847
		97.59	0.000116663
		98	0.000111423
		98.41	0.000106145
		98.82	0.000100772
		99.24	9.52869e-05
		99.65	8.97073e-05
		100.1	8.39581e-05
		100.5	7.80768e-05
		100.9	7.20071e-05
		101.3	6.57678e-05
		101.7	5.93211e-05
		102.1	5.26858e-05
		102.5	4.58433e-05
		102.9	3.87745e-05
		103.4	3.14796e-05
		103.8	2.39584e-05
		104.2	1.62054e-05
		104.6	8.2205e-06
		105	0

## Sheet: Fig1H
panel H
Afbins	ProbAF	SAXSbins	ProbSAXS
0.0495169	5.3744e-06	0	0
1.24114	0.000164554	0.5373	0.00039644
0.943237	3.13856e-05	1.075	0.000783767
1.688	0.000457681	1.612	0.00116171
1.61353	0.000321011	2.149	0.00153108
2.13486	0.00100425	2.686	0.0018908
2.06039	0.000850907	3.224	0.0022414
2.06039	0.000750863	3.761	0.00258236
1.83696	0.000630978	4.298	0.00291473
2.50725	0.00131077	4.835	0.00323746
2.58172	0.00116399	5.373	0.00355161
2.95411	0.00179065	5.91	0.00385611
2.95411	0.00167059	6.447	0.00415096
2.95411	0.00155054	6.984	0.00443723
2.73068	0.00143066	7.522	0.00471386
3.71377	0.00226228	8.059	0.00498137
3.40097	0.00211045	8.596	0.00523976
3.40097	0.00201041	9.133	0.00548958
3.17754	0.00191053	9.671	0.00573082
4.81602	0.00228947	10.21	0.00596134
5.26288	0.00246255	10.75	0.00618114
5.70974	0.0028824	11.28	0.00639558
5.63527	0.00273906	11.82	0.00659929
5.41184	0.00262918	12.36	0.00679229
6.1566	0.00365573	12.89	0.00697456
6.08213	0.00350906	13.43	0.00715147
6.08213	0.003389	13.97	0.00732302
6.08213	0.00326895	14.51	0.00747848
5.8587	0.00318908	15.04	0.00762859
5.8587	0.00306903	15.58	0.00777333
6.75242	0.00442895	16.12	0.00790736
6.52899	0.00430907	16.65	0.00803066
6.52899	0.00418902	17.19	0.0081486
6.52899	0.00406896	17.73	0.00825582
6.52899	0.00394891	18.27	0.00835767
6.52899	0.00382886	18.8	0.00845417
6.97585	0.0053892	19.34	0.00853995
6.97585	0.00526915	19.88	0.008615
6.97585	0.0051491	20.42	0.00869005
6.97585	0.00502905	20.95	0.00875438
6.97585	0.00490899	21.49	0.00881335
6.97585	0.00478894	22.03	0.0088616
7.05032	0.00464216	22.56	0.00890449
6.75242	0.00454901	23.1	0.00894738
7.49718	0.00600241	23.64	0.00897954
7.42271	0.00584907	24.18	0.00900635
7.42271	0.00572902	24.71	0.00902779
7.42271	0.00561897	25.25	0.00903851
7.19928	0.00550909	25.79	0.00904923
7.94404	0.00641559	26.33	0.00905459
7.86957	0.00626892	26.86	0.00905996
7.64614	0.00618905	27.4	0.00905459
8.53986	0.00670861	27.94	0.00904387
8.53986	0.00658855	28.47	0.00903315
9.28462	0.00648796	29.01	0.00901707
9.88043	0.00630243	29.55	0.00899562
10.7742	0.00645683	30.09	0.00897418
11.0721	0.00676007	30.62	0.00894738
10.9976	0.00660673	31.16	0.00891521
11.5189	0.00719993	31.7	0.00888304
11.4444	0.00706659	32.24	0.00884552
11.221	0.00694671	32.77	0.00880799
12.1147	0.00740624	33.31	0.0087651
12.5616	0.00751262	33.85	0.00872222
12.785	0.00774589	34.38	0.00867397
13.0085	0.00762567	34.92	0.00862572
13.6787	0.00752513	35.46	0.00857747
14.349	0.00764468	36	0.00852386
15.3321	0.00773999	36.53	0.00847561
16.1365	0.00804352	37.07	0.00841664
15.913	0.00789362	37.61	0.00836304
17.1196	0.00814683	38.15	0.00830407
18.3708	0.00824194	38.68	0.0082451
17.9239	0.00810221	39.22	0.00818613
19.2645	0.0083013	39.76	0.00812179
		40.29	0.00806282
		40.83	0.00799849
		41.37	0.00793416
		41.91	0.00786983
		42.44	0.0078055
		42.98	0.00773581
		43.52	0.00767148
		44.05	0.00760178
		44.59	0.00753209
		45.13	0.0074624
		45.67	0.00739271
		46.2	0.00731766
		46.74	0.00724796
		47.28	0.00717291
		47.82	0.00709786
		48.35	0.00702281
		48.89	0.00694775
		49.43	0.0068727
		49.96	0.00679229
		50.5	0.00671187
		51.04	0.00663682
		51.58	0.00655641
		52.11	0.00647599
		52.65	0.00639022
		53.19	0.0063098
		53.73	0.00622403
		54.26	0.00614361
		54.8	0.00605784
		55.34	0.00597207
		55.87	0.00588629
		56.41	0.00580052
		56.95	0.00571474
		57.49	0.00562897
		58.02	0.00553783
		58.56	0.00545206
		59.1	0.00536628
		59.64	0.00527729
		60.17	0.00518991
		60.71	0.00510252
		61.25	0.00501514
		61.78	0.00492829
		62.32	0.00484145
		62.86	0.00475514
		63.4	0.00466883
		63.93	0.00458359
		64.47	0.00449888
		65.01	0.00441472
		65.55	0.00433109
		66.08	0.00424853
		66.62	0.00416651
		67.16	0.00408502
		67.69	0.00400461
		68.23	0.00392527
		68.77	0.00384646
		69.31	0.00376873
		69.84	0.00369207
		70.38	0.00361594
		70.92	0.00354089
		71.45	0.00346691
		71.99	0.003394
		72.53	0.00332216
		73.07	0.00325086
		73.6	0.00318063
		74.14	0.00311148
		74.68	0.00304339
		75.22	0.00297638
		75.75	0.00290991
		76.29	0.00284504
		76.83	0.00278071
		77.36	0.00271745
		77.9	0.00265526
		78.44	0.00259415
		78.98	0.00253411
		79.51	0.00247514
		80.05	0.00241724
		80.59	0.00235988
		81.13	0.00230412
		81.66	0.00224944
		82.2	0.00219583
		82.74	0.00214276
		83.27	0.00209129
		83.81	0.0020409
		84.35	0.00199158
		84.89	0.00194333
		85.42	0.00189616
		85.96	0.00185059
		86.5	0.00180556
		87.04	0.0017616
		87.57	0.00171871
		88.11	0.0016769
		88.65	0.00163669
		89.18	0.00159702
		89.72	0.00155788
		90.26	0.00152036
		90.8	0.00148337
		91.33	0.00144745
		91.87	0.0014126
		92.41	0.00137829
		92.95	0.00134505
		93.48	0.00131235
		94.02	0.00128072
		94.56	0.00124963
		95.09	0.00121907
		95.63	0.00118905
		96.17	0.00115957
		96.71	0.00113062
		97.24	0.00110221
		97.78	0.00107486
		98.32	0.00104752
		98.85	0.00102072
		99.39	0.000993915
		99.93	0.000968182
		100.5	0.00094245
		101	0.000917253
		101.5	0.000892593
		102.1	0.000867933
		102.6	0.000843809
		103.2	0.000820221
		103.7	0.000796633
		104.2	0.000773581
		104.8	0.000751065
		105.3	0.000729085
		105.8	0.000707105
		106.4	0.000685126
		106.9	0.000664218
		107.5	0.00064331
		108	0.000622939
		108.5	0.000602567
		109.1	0.000583268
		109.6	0.000563969
		110.1	0.000545206
		110.7	0.00052655
		111.2	0.000508483
		111.7	0.000490846
		112.3	0.000473637
		112.8	0.000456858
		113.4	0.000440453
		113.9	0.000424478
		114.4	0.000408931
		115	0.00039376
		115.5	0.000379017
		116	0.000364703
		116.6	0.000350765
		117.1	0.000337202
		117.7	0.000324068
		118.2	0.000311309
		118.7	0.000298871
		119.3	0.000286863
		119.8	0.00027523
		120.3	0.000263918
		120.9	0.000252928
		121.4	0.000242314
		122	0.000232021
		122.5	0.000222049
		123	0.0002124
		123.6	0.000202964
		124.1	0.000193904
		124.6	0.000185005
		125.2	0.000176428
		125.7	0.000168065
		126.3	0.000159863
		126.8	0.000151928
		127.3	0.000144102
		127.9	0.000136435
		128.4	0.00012893
		128.9	0.000121478
		129.5	0.00011408
		130	0.000106736
		130.6	9.94451e-05
		131.1	9.21006e-05
		131.6	8.47025e-05
		132.2	7.71973e-05
		132.7	6.95847e-05
		133.2	6.18114e-05
		133.8	5.38772e-05
		134.3	4.5675e-05
		134.9	3.72209e-05
		135.4	2.84611e-05
		135.9	1.93636e-05
		136.5	9.8909e-06
		137	0

## Sheet: Fig1I
PanelI
Afbins	ProbAF	SAXSbins	ProbSAXS
0.0327749	-2.26843e-05	0.1961	0.00040948
0.523484	-3.36495e-05	0.3922	0.00080298
1.01529	-8.60944e-06	0.5882	0.00118082
1.50954	9.74427e-05	0.7843	0.00154225
1.92401	0.000271332	0.9804	0.00188867
2.12054	0.000455096	1.176	0.002219
2.50623	0.000579587	1.373	0.00253431
2.83847	0.000740302	1.569	0.00283354
3.08969	0.000928348	1.765	0.00311883
3.44947	0.00109796	1.961	0.00339017
3.7566	0.00133079	2.157	0.0036465
3.67068	0.0011961	2.353	0.00388995
3.95327	0.00151905	2.549	0.00411947
4.3406	0.00169755	2.745	0.00433719
4.61855	0.00186749	2.941	0.00454203
4.78876	0.00208287	3.137	0.00473401
4.95896	0.00229824	3.333	0.00491526
5.12999	0.00254063	3.529	0.00508579
5.27374	0.00278312	3.725	0.00524666
5.47504	0.0031244	3.922	0.00539681
5.36048	0.00294481	4.118	0.00553731
5.7013	0.00338907	4.314	0.0056703
5.78927	0.00359127	4.51	0.00579471
5.95784	0.00375264	4.706	0.00591054
6.15914	0.00409393	4.902	0.00602101
6.12641	0.00391401	5.098	0.00612397
6.33481	0.00448933	5.294	0.00622049
6.22133	0.00434575	5.49	0.00631273
6.4881	0.00504687	5.686	0.0063996
6.50938	0.00484873	5.882	0.00648111
6.39645	0.00472315	6.078	0.0065594
6.69813	0.0056762	6.275	0.00663448
6.66485	0.00547828	6.471	0.00670634
6.57975	0.00537059	6.667	0.00677498
6.57484	0.00520857	6.863	0.00684147
6.88307	0.00637765	7.059	0.00690582
6.84979	0.00617973	7.255	0.0069691
6.84488	0.00601771	7.451	0.00703023
6.75978	0.00591002	7.647	0.00709029
7.0691	0.00711511	7.843	0.00715035
7.03555	0.00690819	8.039	0.00720934
7.03064	0.00674616	8.235	0.00726725
7.02654	0.00661114	8.431	0.00732517
7.25076	0.00770854	8.627	0.00738201
7.21721	0.00750162	8.824	0.00743992
7.2123	0.0073396	9.02	0.00749677
7.43242	0.00830198	9.216	0.00755361
7.39887	0.00809505	9.412	0.00761045
7.39437	0.00794653	9.608	0.00766729
7.7652	0.00848069	9.804	0.00772414
7.91359	0.00887621	10	0.00777991
7.90868	0.00871418	10.2	0.00783568
8.09198	0.00936162	10.39	0.00789037
8.08707	0.0091996	10.59	0.00794507
8.08257	0.00905108	10.78	0.00799762
8.30201	0.00999095	10.98	0.00805018
8.26873	0.00979303	11.18	0.00810166
8.26382	0.00963101	11.37	0.00815099
8.17872	0.00952332	11.57	0.00819818
8.4553	0.0105485	11.76	0.0082443
8.45039	0.0103865	11.96	0.0082872
8.44548	0.0102244	12.16	0.00832795
8.63369	0.0110339	12.35	0.00836656
8.65497	0.0108358	12.55	0.00840303
8.54204	0.0107102	12.75	0.0084352
8.81208	0.0115193	12.94	0.00846416
8.80758	0.0113708	13.14	0.0084899
8.72043	0.0111956	13.33	0.00851242
9.01257	0.0118336	13.53	0.00852958
8.89882	0.011681	13.73	0.0085446
9.27934	0.0120846	13.92	0.00855425
9.50601	0.0119127	14.12	0.00855961
9.5682	0.0121645	14.31	0.00855961
9.6353	0.0116781	14.51	0.0085564
9.63039	0.0115161	14.71	0.00854782
9.59711	0.0113181	14.9	0.00853495
9.7024	0.0111917	15.1	0.00851671
9.77932	0.0110293	15.29	0.00849312
9.77441	0.0108673	15.49	0.00846523
9.7695	0.0107053	15.69	0.00843306
9.84642	0.0105429	15.88	0.00839445
9.92252	0.0103536	16.08	0.00835262
9.91761	0.0101915	16.27	0.00830543
9.91311	0.010043	16.47	0.00825395
10.069	0.00978583	16.67	0.00819711
9.98471	0.00970515	16.86	0.00813598
10.1972	0.00951525	17.06	0.00807163
10.3824	0.00932545	17.25	0.00800191
10.3779	0.00917693	17.45	0.00792898
10.5635	0.00900064	17.65	0.00785176
10.8089	0.00881601	17.84	0.00777133
10.9348	0.00864806	18.04	0.00768767
11.2032	0.00940319	18.24	0.0076008
11.1987	0.00925467	18.43	0.00751178
11.1115	0.00907947	18.63	0.00741955
11.105	0.00886344	18.82	0.00732517
11.4094	0.00990651	19.02	0.00722757
11.3762	0.00971309	19.22	0.0071289
11.2899	0.00956489	19.41	0.00702916
11.5583	0.01032	19.61	0.00692727
11.5796	0.0101219	19.8	0.00682538
11.7318	0.0106434	20	0.00672135
11.7273	0.0104949	20.2	0.00661732
11.9866	0.0109485	20.39	0.00651329
11.9816	0.0107865	20.59	0.00640818
12.3062	0.0106951	20.78	0.00630415
12.3013	0.0105331	20.98	0.00620012
12.3783	0.0103708	21.18	0.00609608
12.3733	0.0102087	21.37	0.00599312
12.5305	0.00999205	21.57	0.00589124
12.5255	0.00983002	21.76	0.00579042
12.4413	0.00974934	21.96	0.00569068
12.6827	0.00961333	22.16	0.00559201
12.759	0.00943298	22.35	0.00549548
12.9186	0.00929731	22.55	0.00540003
13.2489	0.00939501	22.75	0.00530672
13.5722	0.00925868	22.94	0.00521449
13.8487	0.00938361	23.14	0.0051244
14.074	0.00961452	23.33	0.00503645
14.4535	0.00953423	23.53	0.00494958
14.6376	0.00930843	23.73	0.00486485
14.8779	0.00913643	23.92	0.00478334
15.2885	0.0091843	24.12	0.00470183
15.5402	0.00938585	24.31	0.00462354
15.7082	0.00952921	24.51	0.00454632
16.0295	0.00932987	24.71	0.00447125
16.517	0.00921089	24.9	0.00439832
16.9284	0.00928577	25.1	0.00432646
17.1795	0.00946931	25.29	0.00425675
17.2668	0.00964901	25.49	0.00418811
17.4632	0.00982828	25.69	0.00412161
17.6869	0.0100074	25.88	0.00405619
18.0638	0.00984388	26.08	0.00399184
18.2492	0.00965859	26.27	0.00392856
18.4913	0.00954509	26.47	0.00386636
18.9831	0.00957013	26.67	0.00380523
19.3878	0.00942447	26.86	0.00374517
19.3036	0.00934378	27.06	0.00368618
19.545	0.00920778	27.25	0.00362719
19.5405	0.00905926	27.45	0.00356928
19.7261	0.00888297	27.65	0.00351136
		27.84	0.00345345
		28.04	0.0033966
		28.24	0.00333976
		28.43	0.00328292
		28.63	0.00322608
		28.82	0.00316923
		29.02	0.00311239
		29.22	0.00305555
		29.41	0.00299871
		29.61	0.00294186
		29.8	0.00288395
		30	0.00282603
		30.2	0.00276919
		30.39	0.0027102
		30.59	0.00265229
		30.78	0.00259437
		30.98	0.00253539
		31.18	0.0024764
		31.37	0.00241848
		31.57	0.0023595
		31.76	0.00230051
		31.96	0.00224152
		32.16	0.00218361
		32.35	0.00212462
		32.55	0.00206671
		32.75	0.00200879
		32.94	0.00195088
		33.14	0.00189403
		33.33	0.00183826
		33.53	0.00178249
		33.73	0.00172672
		33.92	0.0016731
		34.12	0.00161947
		34.31	0.00156692
		34.51	0.00151544
		34.71	0.00146396
		34.9	0.00141463
		35.1	0.00136636
		35.29	0.00131917
		35.49	0.00127306
		35.69	0.00122801
		35.88	0.00118404
		36.08	0.00114221
		36.27	0.00110146
		36.47	0.00106145
		36.67	0.00102306
		36.86	0.000985948
		37.06	0.000950127
		37.25	0.000915592
		37.45	0.000882238
		37.65	0.000850277
		37.84	0.000819389
		38.04	0.000789788
		38.24	0.00076126
		38.43	0.000733911
		38.63	0.000707527
		38.82	0.000682217
		39.02	0.000657764
		39.22	0.000634276
		39.41	0.000611646
		39.61	0.00058966
		39.8	0.000568532
		40	0.000548047
		40.2	0.000528206
		40.39	0.000508901
		40.59	0.000490025
		40.78	0.000471685
		40.98	0.000453667
		41.18	0.000436078
		41.37	0.000418704
		41.57	0.000401651
		41.76	0.000384813
		41.96	0.000368082
		42.16	0.000351672
		42.35	0.000335263
		42.55	0.000318961
		42.75	0.000302874
		42.94	0.000286786
		43.14	0.000270806
		43.33	0.000254826
		43.53	0.000238953
		43.73	0.000223187
		43.92	0.000207529
		44.12	0.000191977
		44.31	0.000176641
		44.51	0.000161411
		44.71	0.000146289
		44.9	0.000131488
		45.1	0.00011701
		45.29	0.000102756
		45.49	8.88994e-05
		45.69	7.54396e-05
		45.88	6.24516e-05
		46.08	4.99784e-05
		46.27	3.80844e-05
		46.47	2.68125e-05
		46.67	1.62269e-05
		46.86	6.40067e-06
		47.06	-2.61904e-06
		47.25	-1.07679e-05
		47.45	-1.79751e-05
		47.65	-2.41956e-05
		47.84	-2.93543e-05
		48.04	-3.33976e-05
		48.24	-3.62612e-05
		48.43	-3.78914e-05
		48.63	-3.82346e-05
		48.82	-3.72264e-05
		49.02	-3.48133e-05
		49.22	-3.09523e-05
		49.41	-2.55791e-05
		49.61	-1.86615e-05
		49.8	-1.01501e-05
		50	0

## Sheet: Fig1J
PanelJ
Afbins	ProbAF	SAXSbins	ProbSAXS
0.160685	-1.70169e-05	0	0
0.747883	4.00488e-05	0.2353	0.000505845
1.20034	0.000201735	0.4706	0.000994973
1.44914	0.000563151	0.7059	0.00146774
1.32405	0.000401465	0.9412	0.00192343
1.69484	0.00101017	1.176	0.00236295
1.6037	0.000815192	1.412	0.00278628
1.81545	0.0012955	1.647	0.00319254
1.69002	0.00114332	1.882	0.00358352
1.99602	0.001733	2.118	0.00395832
1.9707	0.00152851	2.353	0.00431784
2.24672	0.00204211	2.588	0.00466208
2.56117	0.00239877	2.824	0.00499104
2.43642	0.00222757	3.059	0.00530562
2.71038	0.00279823	3.294	0.00560582
2.71607	0.0026413	3.529	0.00589164
2.92024	0.00333084	3.765	0.00616308
2.89543	0.00311209	4	0.00642194
2.80239	0.00296942	4.235	0.00666731
3.10012	0.00378737	4.471	0.0068992
3.07531	0.00356861	4.706	0.0071203
3.28	0.00424389	4.941	0.00732793
3.25519	0.00402514	5.176	0.00752476
3.42784	0.0046814	5.412	0.00771082
3.46815	0.00447215	5.647	0.00788518
3.64459	0.00502379	5.882	0.00804966
3.51984	0.00485259	6.118	0.00820426
3.93833	0.00522923	6.353	0.00834807
4.41512	0.00544227	6.588	0.00848379
4.29313	0.00519499	6.824	0.00861052
4.86241	0.00574662	7.059	0.00872826
4.67253	0.00556591	7.294	0.00883701
5.18392	0.00590831	7.529	0.00893858
5.37138	0.00615559	7.765	0.00903295
5.55919	0.00639337	8	0.00912283
5.74045	0.00681185	8.235	0.00919474
5.71512	0.00660736	8.471	0.00927563
5.92171	0.00723033	8.706	0.00933855
5.89603	0.00703536	8.941	0.00940146
6.06403	0.00782001	9.176	0.00945539
6.07023	0.00764881	9.412	0.00950033
6.07591	0.00749188	9.647	0.00954527
6.23564	0.0085048	9.882	0.00958122
6.24184	0.0083336	10.12	0.00960819
6.24753	0.00817667	10.35	0.00963515
6.15603	0.00799121	10.59	0.00966211
6.44067	0.00917057	10.82	0.0096711
6.41552	0.00896133	11.06	0.00968908
6.42069	0.00881866	11.29	0.00969807
6.32764	0.008676	11.53	0.00969807
6.60401	0.0100836	11.76	0.00969807
6.57886	0.00987438	12	0.00968908
6.58506	0.00970318	12.24	0.00968009
6.49098	0.00958905	12.47	0.00966211
6.49719	0.00941785	12.71	0.00964414
6.77218	0.0108635	12.94	0.00961717
6.74737	0.0106448	13.18	0.00959021
6.75357	0.0104736	13.41	0.00956325
6.75874	0.0103309	13.65	0.00952729
6.95344	0.011282	13.88	0.00948235
6.92777	0.011087	14.12	0.00943741
7.13539	0.0116815	14.35	0.00939247
7.1092	0.0115008	14.59	0.00933855
7.31596	0.012119	14.82	0.00928462
7.29011	0.0119287	15.06	0.00923069
7.50135	0.0124233	15.29	0.00916777
7.65504	0.0126991	15.53	0.00909587
7.9427	0.0128917	15.76	0.00903295
8.24328	0.0127277	16	0.00895655
8.44538	0.0125707	16.24	0.00888106
8.68195	0.0123662	16.47	0.00880196
8.85735	0.0120429	16.71	0.00872017
8.83151	0.0118527	16.94	0.00863568
8.97004	0.0116434	17.18	0.0085485
9.04309	0.0114342	17.41	0.00845862
9.17886	0.011301	17.65	0.00836604
9.25192	0.0110918	17.88	0.00827077
9.45592	0.0108825	18.12	0.0081746
9.7254	0.0106733	18.35	0.00807573
10.1899	0.0105021	18.59	0.00797506
10.1954	0.0103499	18.82	0.0078726
10.2003	0.0102168	19.06	0.00776834
10.773	0.0106733	19.29	0.00766318
10.5848	0.010445	19.53	0.00755712
11.1588	0.0108659	19.76	0.00744927
11.6496	0.010873	20	0.00734141
11.8518	0.0107161	20.24	0.00723265
12.105	0.0105021	20.47	0.0071239
12.4191	0.0104165	20.71	0.00701425
12.7475	0.010388	20.94	0.00690369
12.853	0.0101882	21.18	0.00679404
13.1552	0.009979	21.41	0.00668439
13.7465	0.00992193	21.65	0.00657473
13.9492	0.00975074	21.88	0.00646598
14.5433	0.00961758	22.12	0.00635722
15.0364	0.00956052	22.35	0.00624937
15.2741	0.00932274	22.59	0.00614241
15.7369	0.0091991	22.82	0.00603635
16.2304	0.00913252	23.06	0.00593119
16.3341	0.00898035	23.29	0.00582603
16.7732	0.00879013	23.53	0.00572267
17.1288	0.00873306	23.76	0.0056211
17.2342	0.00853333	24	0.00551954
17.5361	0.0083336	24.24	0.00541977
18.1295	0.00821947	24.47	0.0053218
18.4651	0.00799121	24.71	0.00522473
18.7312	0.00787708	24.94	0.00512856
18.8351	0.00772015	25.18	0.00503419
19.1347	0.00758224	25.41	0.00494071
		25.65	0.00484903
		25.88	0.00475825
		26.12	0.00466837
		26.35	0.00458029
		26.59	0.00449401
		26.82	0.00440772
		27.06	0.00432323
		27.29	0.00423965
		27.53	0.00415696
		27.76	0.00407606
		28	0.00399517
		28.24	0.00391608
		28.47	0.00383698
		28.71	0.00375969
		28.94	0.00368239
		29.18	0.00360599
		29.41	0.00353049
		29.65	0.00345589
		29.88	0.00338129
		30.12	0.00330759
		30.35	0.00323479
		30.59	0.00316198
		30.82	0.00309098
		31.06	0.00301907
		31.29	0.00294807
		31.53	0.00287796
		31.76	0.00280875
		32	0.00273955
		32.24	0.00267124
		32.47	0.00260293
		32.71	0.00253642
		32.94	0.00246991
		33.18	0.00240339
		33.41	0.00233868
		33.65	0.00227487
		33.88	0.00221105
		34.12	0.00214814
		34.35	0.00208702
		34.59	0.0020259
		34.82	0.00196658
		35.06	0.00190816
		35.29	0.00185063
		35.53	0.00179491
		35.76	0.00174008
		36	0.00168615
		36.24	0.00163402
		36.47	0.00158279
		36.71	0.00153335
		36.94	0.00148482
		37.18	0.00143808
		37.41	0.00139314
		37.65	0.00135
		37.88	0.00130776
		38.12	0.00126731
		38.35	0.00122776
		38.59	0.00119091
		38.82	0.00115496
		39.06	0.00112081
		39.29	0.00108845
		39.53	0.00105699
		39.76	0.00102733
		40	0.000999467
		40.24	0.000972503
		40.47	0.000947337
		40.71	0.000923968
		40.94	0.000901498
		41.18	0.000879926
		41.41	0.000859973
		41.65	0.000841188
		41.88	0.000823482
		42.12	0.000806854
		42.35	0.000791215
		42.59	0.000776474
		42.82	0.000762543
		43.06	0.000749421
		43.29	0.000737017
		43.53	0.000725243
		43.76	0.000714098
		44	0.000703402
		44.24	0.000693066
		44.47	0.000683089
		44.71	0.000673472
		44.94	0.000664034
		45.18	0.000654777
		45.41	0.000645609
		45.65	0.000636441
		45.88	0.000627273
		46.12	0.000618016
		46.35	0.000608668
		46.59	0.000599141
		46.82	0.000589434
		47.06	0.000579457
		47.29	0.000569211
		47.53	0.000558695
		47.76	0.000547909
		48	0.000536764
		48.24	0.000525259
		48.47	0.000513395
		48.71	0.000501172
		48.94	0.000488588
		49.18	0.000475646
		49.41	0.000462433
		49.65	0.000448861
		49.88	0.00043493
		50.12	0.000420819
		50.35	0.000406348
		50.59	0.000391698
		50.82	0.000376867
		51.06	0.000361857
		51.29	0.000346758
		51.53	0.000331568
		51.76	0.000316288
		52	0.000301009
		52.24	0.000285819
		52.47	0.000270719
		52.71	0.000255709
		52.94	0.000240969
		53.18	0.000226318
		53.41	0.000212027
		53.65	0.000198006
		53.88	0.000184434
		54.12	0.000171132
		54.35	0.000158279
		54.59	0.000145965
		54.82	0.000134101
		55.06	0.000122776
		55.29	0.000111901
		55.53	0.000101654
		55.76	9.20373e-05
		56	8.29144e-05
		56.24	7.44207e-05
		56.47	6.65113e-05
		56.71	5.91951e-05
		56.94	5.24361e-05
		57.18	4.62433e-05
		57.41	4.05719e-05
		57.65	3.53948e-05
		57.88	3.06851e-05
		58.12	2.63888e-05
		58.35	2.247e-05
		58.59	1.88658e-05
		58.82	1.55133e-05
		59.06	1.23405e-05
		59.29	9.29361e-06
		59.53	6.27363e-06
		59.76	3.20602e-06
		60	0

[truncated: 77 more sheets: Fig1K, Fig1L, Fig2A, Fig2B, Fig2C, Fig2D, Fig2E, Fig2F, Fig2G, Fig2H, Fig2I, Fig2J, Fig2K, Fig2L, Fig3C, Fig4C, Fig5C, Fig6A, Fig6B, Fig6C …]
